# Supplementary material for: Measuring Children’s Sodium and Potassium Intakes in NZ: A Pilot Study
Source: Nutrients. 2018 Sep 1;10(9):1198. doi: 10.3390/nu10091198 (PMC6164957; doi:10.3390/nu10091198)
Supplement: Supplementary file 1 [file nutrients-10-01198-s001.zip]

Archive with 2 entries (2 files):
- Supplementary Materials_Submitted.docx
- Supplementary Tables and Figures.xlsx
