# Supplementary material for: Measuring Children’s Sodium and Potassium Intakes in NZ: A Pilot Study
Source: Nutrients. 2018 Sep 1;10(9):1198. doi: 10.3390/nu10091198 (PMC6164957; doi:10.3390/nu10091198)
Supplement: Supplementary file 1 [file nutrients-10-01198-s001.zip › Supplementary Tables and Figures.xlsx]

## Sheet: 1. Composition of diets
	Supplementary Table S1: Energy and nutrient composition of children's diets from 24-hour dietary recalls*
	Nutrient (median (range))	Boys (n=14)	Girls (n=12)	Total (n=26)*
	Energy (kJ)	6667.8 (1477, 12323.8)	8300.0 (5076.4, 16731.7)	7636.5 (1477.6, 16731.7)
	Carbohydrate (g)	191.2 (27.2, 335.1)	291.7 (103.4, 526.2)	241.2 (27.2, 526.2)
	Carbohydrate (%TE)	47.3 (30.7, 62.0)%	53.7 (30.4, 62.0)%	49.9 (30.4, 62.0)%
	Total sugar (g)	94.1 (32.2, 257.6)	129.0 (46.7, 245.5)	117.7 (32.2, 257.6)
	Total sugar (%TE)	26.7 (12.4, 52.3)%	23.5 (15.4, 43.0)%	24.7 (12.4, 52.3)%
	Total fat (g)	70.1 (17.9, 184.6)	80.1 (29.0, 241.9)	78.5 (17.9, 241.9)
	Total fat (%TE)	38.3 (25.5, 56.5)%	35.1 (20.9, 54.5)%	36.6 (20.9, 56.5)%
	Saturated fat (g)	32.5 (8.6, 110.6)	32.5 (14.6, 120.9)	32.5 (8.6, 120.9)
	Saturated fat (%TE)	17.4 (8.7, 33.8)%	14.8 (9.3, 27.2)%	15.8 (8.7, 33.8)%
	Protein (g)	56.8 (20.6, 118.5)	68.9 (29.5, 149.3)	65.2 (20.6, 149.3)
	Protein (%TE)	14.6 (8.9,24.5)%	12.5 (6.6, 26.5)%	13.1 (6.6, 26.5)%
	Sodium (mg)	2030.4 (608.2, 3343.2)	2265.5 (742.0, 4764.9)	2144.1(608.2, 4764.9)
	Potassium (mg)	1786.3 (316.2, 4204.3)	2265.8 (545.8, 4361.8)	2097.9 (316.2, 431.8)
	*One diet recall was an outlier for potassium (>2SD below the mean) and removed from anlaysis
	Median (ranges) are presented due to the small sample size and skewness of the data
	Iodine values are not reported due to insufficient food composition data for this nutrient

## Sheet: 2. Comparison of methods
	Supplementary Figures S1A to 1D: Scatter plots and Bland Altman plots comparing sodium and potassium intakes as assessed by 24-hour urine samples and diet recalls
	A														B
	C													D
